# Supplementary material for: Nicking Activity of M13 Bacteriophage Protein 2
Source: Int J Mol Sci. 2025 Jan 18;26(2):789. doi: 10.3390/ijms26020789 (PMC11765958; doi:10.3390/ijms26020789)
Supplement: Supplementary file 1 [file ijms-26-00789-s001.zip]

Archive with 1 entries (1 files):
- ijms-3345397-supplementary.pdf
